# Supplementary material for: Innate and Adaptive Immunity during SARS-CoV-2 Infection: Biomolecular Cellular Markers and Mechanisms
Source: Vaccines (Basel). 2023 Feb 10;11(2):408. doi: 10.3390/vaccines11020408 (PMC9962967; doi:10.3390/vaccines11020408)
Supplement: Supplementary file 1 [file vaccines-11-00408-s001.zip]

Archive with 1 entries (1 files):
- vaccines-2136688-supplementary.pdf
